# Supplementary material for: Development of New Pyrazolo [3,4-b]Pyridine Derivatives as Potent Anti-Leukemic Agents and Topoisomerase IIα Inhibitors with Broad-Spectrum Cytotoxicity
Source: Pharmaceuticals (Basel). 2025 Nov 20;18(11):1770. doi: 10.3390/ph18111770 (PMC12655695; doi:10.3390/ph18111770)
Supplement: Supplementary file 1 [file pharmaceuticals-18-01770-s001.zip]

Archive with 2 entries (2 files):
- Supporting Information-R1.pdf
- WB_results_with_charts.xlsx
