# Supplementary material for: Development of New Pyrazolo [3,4-b]Pyridine Derivatives as Potent Anti-Leukemic Agents and Topoisomerase IIα Inhibitors with Broad-Spectrum Cytotoxicity
Source: Pharmaceuticals (Basel). 2025 Nov 20;18(11):1770. doi: 10.3390/ph18111770 (PMC12655695; doi:10.3390/ph18111770)
Supplement: Supplementary file 1 [file pharmaceuticals-18-01770-s001.zip › WB_results_with_charts.xlsx]

## Sheet: PARP-1 total
Condition	Mean	SD	Significance vs ctrl
ctrl	1	0	-
1.25	1.2265	0.223055
2.5	1.56733	0.315094
5	1.93349	0.626146
10	2.54251	0.912423

## Sheet: PARP-1 cleaved
Condition	Mean	SD	Significance vs ctrl
ctrl	1	0	-
1.25	1.05364	0.172433
2.5	1.26623	0.164619
5	1.53557	0.419567
10	2.04968	0.366282	*
p < 0.05 (*), p < 0.01 (**), p < 0.001 (***)

## Sheet: XIAP
Condition	Mean	SD	Significance vs ctrl
ctrl	1	0	-
1.25	1.00567	0.0642446
2.5	0.992047	0.10498
5	0.991153	0.0338364
10	1.05394	0.0667654

## Sheet: BAX
Condition	Mean	SD	Significance vs ctrl
ctrl	1	0	-
1.25	0.992936	0.169198
2.5	1.11069	0.0988847
5	1.0525	0.159035
10	1.35763	0.167849

## Sheet: pro-caspase 9
Condition	Mean	SD	Significance vs ctrl
ctrl	1	0	-
1.25	1.02162	0.073221
2.5	1.00475	0.0592203
5	0.993376	0.0922147
10	0.963869	0.15462

## Sheet: caspase 9
Condition	Mean	SD	Significance vs ctrl
ctrl	1	0	-
1.25	0.981622	0.0643108
2.5	1.01457	0.0324521
5	1.09713	0.210181
10	1.64667	0.806684

## Sheet: pro-caspase 3
Condition	Mean	SD	Significance vs ctrl
ctrl	1	0	-
1.25	1.02654	0.0903657
2.5	1.02831	0.154408
5	1.00849	0.0962429
10	1.04502	0.0720086

## Sheet: caspase 3
Condition	Mean	SD	Significance vs ctrl
ctrl	1	0	-
1.25	1.04086	0.167571
2.5	1.21939	0.299899
5	1.40797	0.605125
10	1.914	0.700088

## Sheet: pro-caspase 7
Condition	Mean	SD	Significance vs ctrl
ctrl	1	0	-
1.25	0.957503	0.153058
2.5	0.942823	0.147942
5	0.928794	0.157115
10	0.862074	0.14415

## Sheet: caspase 7
Condition	Mean	SD	Significance vs ctrl
ctrl	1	0	-
1.25	0.924239	0.0928143
2.5	0.989278	0.0849508
5	1.11384	0.0909098
10	1.50664	0.0786312	**
p < 0.05 (*), p < 0.01 (**), p < 0.001 (***)

[truncated: 1 more sheets: gH2AX]
